# Supplementary material for: Single Ultra-High Dose Rate Proton Transmission Beam for Whole Breast FLASH-Irradiation: Quantification of FLASH-Dose and Relation with Beam Parameters
Source: Cancers (Basel). 2023 Apr 30;15(9):2579. doi: 10.3390/cancers15092579 (PMC10177419; doi:10.3390/cancers15092579)
Supplement: Supplementary file 1 [file cancers-15-02579-s001.zip]

Archive with 1 entries (1 files):
- cancers-2348825-supplementary.pdf
